# Supplementary material for: A Shared Role for RBF1 and dCAP-D3 in the Regulation of Transcription with Consequences for Innate Immunity
Source: PLoS Genet. 2012 Apr 5;8(4):e1002618. doi: 10.1371/journal.pgen.1002618 (PMC3320600; doi:10.1371/journal.pgen.1002618)
Supplement: Table S3 — List of significant Gene Ontology categories represented by the total number of shared RBF1/dCAP-D3 target genes in the adult fly. Column C lists the Gene Ontology (GO) term. Column D lists the term name associated with the GO category. Column E lists the total number of significant genes found in this GO category. Column F lists the total number of genes found in this GO category. Column G lists the P values associated with the GO category. Column H lists the actual Flybase Gene Numbers associated with the microarray genes found in the GO category. (XLS) [file pgen.1002618.s012.xls]

## Sheet: GOreportDown05
contrast	goTerm	termName	sigGenes	totGenes	Pvals	geneNames
1	Adult	GO:0007275	multicellular organismal development	24	1645	0.0489576	FBgn0003089 FBgn0028380 FBgn0000166 FBgn0051014 FBgn0003254 FBgn0033855 FBgn0026320 FBgn0040487 FBgn0028999 FBgn0039779 FBgn0000216 FBgn0034514 FBgn0002629 FBgn0014179 FBgn0004567 FBgn0003448 FBgn0000137 FBgn0000591 FBgn0001148 FBgn0039704 FBgn0004511 FBgn0001983 FBgn0001150 FBgn0005561
2	Adult	GO:0009653	anatomical structure morphogenesis	20	919	0.00460568	FBgn0028380 FBgn0051014 FBgn0003254 FBgn0026320 FBgn0040487 FBgn0028999 FBgn0039779 FBgn0000216 FBgn0034514 FBgn0014179 FBgn0003448 FBgn0000137 FBgn0000591 FBgn0001148 FBgn0039704 FBgn0004511 FBgn0001983 FBgn0001150 FBgn0038358 FBgn0005561
3	Adult	GO:0007219	Notch signaling pathway	5	53	0.00206367	FBgn0026320 FBgn0040487 FBgn0000216 FBgn0002629 FBgn0000591
4	Adult	GO:0007367	segment polarity determination	2	20	0.0326667	FBgn0000166 FBgn0001148
5	Adult	GO:0003700	sequence-specific DNA binding transcription factor activity	11	315	0.00422851	FBgn0000166 FBgn0003254 FBgn0037937 FBgn0014179 FBgn0004567 FBgn0003448 FBgn0000137 FBgn0000591 FBgn0001148 FBgn0001150 FBgn0005561
6	Adult	GO:0006355	regulation of transcription, DNA-dependent	14	561	0.0116891	FBgn0000166 FBgn0003254 FBgn0028999 FBgn0037937 FBgn0014179 FBgn0004567 FBgn0035158 FBgn0003448 FBgn0000137 FBgn0000591 FBgn0001148 FBgn0001983 FBgn0001150 FBgn0005561
7	Adult	GO:0007431	salivary gland development	5	126	0.0403588	FBgn0051014 FBgn0003254 FBgn0039779 FBgn0001148 FBgn0001150
8	Adult	GO:0008152	metabolic process	40	3766	0.0490503	FBgn0003089 FBgn0036337 FBgn0000166 FBgn0036857 FBgn0029870 FBgn0051014 FBgn0036361 FBgn0035412 FBgn0036362 FBgn0003254 FBgn0050031 FBgn0010358 FBgn0050025 FBgn0000337 FBgn0028999 FBgn0019928 FBgn0039779 FBgn0037937 FBgn0037083 FBgn0051002 FBgn0039656 FBgn0026063 FBgn0038919 FBgn0014179 FBgn0004567 FBgn0035158 FBgn0003448 FBgn0000137 FBgn0000591 FBgn0039108 FBgn0001148 FBgn0011653 FBgn0038144 FBg…
9	Adult	GO:0048813	dendrite morphogenesis	6	119	0.0116891	FBgn0028999 FBgn0014179 FBgn0003448 FBgn0000591 FBgn0001983 FBgn0005561
10	Adult	GO:0000122	negative regulation of transcription from RNA polymerase II promoter	3	44	0.0312017	FBgn0003448 FBgn0000591 FBgn0001150
11	Adult	GO:0040014	regulation of multicellular organism growth	2	24	0.0479412	FBgn0003089 FBgn0001150
12	Adult	GO:0008233	peptidase activity	12	477	0.0163954	FBgn0050031 FBgn0010358 FBgn0050025 FBgn0010359 FBgn0019928 FBgn0039656 FBgn0039108 FBgn0011653 FBgn0038144 FBgn0050289 FBgn0052635 FBgn0052382
13	Adult	GO:0050830	defense response to Gram-positive bacterium	3	32	0.0152169	FBgn0041581 FBgn0012042 FBgn0052382
14	Adult	GO:0001709	cell fate determination	7	103	0.00155787	FBgn0026320 FBgn0040487 FBgn0000216 FBgn0014179 FBgn0003448 FBgn0000137 FBgn0000591
15	Adult	GO:0008052	sensory organ boundary specification	4	21	0.0007963	FBgn0026320 FBgn0040487 FBgn0000216 FBgn0000591
16	Adult	GO:0001708	cell fate specification	6	70	0.00155787	FBgn0026320 FBgn0040487 FBgn0000216 FBgn0002629 FBgn0003448 FBgn0005561
17	Adult	GO:0016360	sensory organ precursor cell fate determination	4	18	0.000686447	FBgn0026320 FBgn0040487 FBgn0000216 FBgn0000591
18	Adult	GO:0004252	serine-type endopeptidase activity	10	222	0.00155787	FBgn0050031 FBgn0010358 FBgn0050025 FBgn0010359 FBgn0019928 FBgn0039108 FBgn0011653 FBgn0038144 FBgn0050289 FBgn0052382
19	Adult	GO:0006030	chitin metabolic process	3	50	0.0426411	FBgn0036361 FBgn0035412 FBgn0036362
20	Adult	GO:0008061	chitin binding	3	45	0.0326667	FBgn0036361 FBgn0035412 FBgn0036362
21	Adult	GO:0016490	structural constituent of peritrophic membrane	2	15	0.0163954	FBgn0036361 FBgn0036362
22	Adult	GO:0030246	carbohydrate binding	5	125	0.0398145	FBgn0036361 FBgn0035412 FBgn0036362 FBgn0020377 FBgn0031214
23	Adult	GO:0004175	endopeptidase activity	11	359	0.0108516	FBgn0050031 FBgn0010358 FBgn0050025 FBgn0010359 FBgn0019928 FBgn0039108 FBgn0011653 FBgn0038144 FBgn0050289 FBgn0052635 FBgn0052382
24	Adult	GO:0008236	serine-type peptidase activity	10	245	0.00262322	FBgn0050031 FBgn0010358 FBgn0050025 FBgn0010359 FBgn0019928 FBgn0039108 FBgn0011653 FBgn0038144 FBgn0050289 FBgn0052382
25	Adult	GO:0004656	procollagen-proline 4-dioxygenase activity	2	15	0.0163954	FBgn0051014 FBgn0039779
26	Adult	GO:0016222	procollagen-proline 4-dioxygenase complex	2	12	0.0141679	FBgn0051014 FBgn0039779
27	Adult	GO:0016702	oxidoreductase activity, acting on single donors with incorporation of molecular oxygen, incorporation of two atoms of oxygen	2	21	0.0367646	FBgn0051014 FBgn0039779
28	Adult	GO:0006351	transcription, DNA-dependent	14	615	0.0163954	FBgn0000166 FBgn0003254 FBgn0028999 FBgn0037937 FBgn0014179 FBgn0004567 FBgn0035158 FBgn0003448 FBgn0000137 FBgn0000591 FBgn0001148 FBgn0001983 FBgn0001150 FBgn0005561
29	Adult	GO:0031418	L-ascorbic acid binding	2	18	0.0260063	FBgn0051014 FBgn0039779
30	Adult	GO:0030247	polysaccharide binding	4	73	0.0260063	FBgn0036361 FBgn0035412 FBgn0036362 FBgn0020377
31	Adult	GO:0017171	serine hydrolase activity	10	247	0.00262322	FBgn0050031 FBgn0010358 FBgn0050025 FBgn0010359 FBgn0019928 FBgn0039108 FBgn0011653 FBgn0038144 FBgn0050289 FBgn0052382
32	Adult	GO:0009790	embryo development	11	401	0.0163954	FBgn0003089 FBgn0028380 FBgn0000166 FBgn0003254 FBgn0034514 FBgn0014179 FBgn0004567 FBgn0003448 FBgn0001148 FBgn0039704 FBgn0001150
33	Adult	GO:0007389	pattern specification process	10	344	0.0163954	FBgn0003089 FBgn0000166 FBgn0026320 FBgn0040487 FBgn0000216 FBgn0004567 FBgn0003448 FBgn0000591 FBgn0001148 FBgn0001150
34	Adult	GO:0045165	cell fate commitment	11	354	0.0103993	FBgn0026320 FBgn0040487 FBgn0028999 FBgn0000216 FBgn0002629 FBgn0014179 FBgn0003448 FBgn0000137 FBgn0000591 FBgn0001983 FBgn0005561
35	Adult	GO:0010468	regulation of gene expression	15	701	0.0189731	FBgn0000166 FBgn0003254 FBgn0028999 FBgn0037937 FBgn0014179 FBgn0004567 FBgn0035158 FBgn0003448 FBgn0000137 FBgn0000591 FBgn0001148 FBgn0001983 FBgn0001150 FBgn0030187 FBgn0005561
36	Adult	GO:0031545	peptidyl-proline 4-dioxygenase activity	2	15	0.0163954	FBgn0051014 FBgn0039779
37	Adult	GO:0048513	organ development	16	764	0.0163954	FBgn0051014 FBgn0003254 FBgn0026320 FBgn0040487 FBgn0039779 FBgn0000216 FBgn0002629 FBgn0014179 FBgn0003448 FBgn0000137 FBgn0000591 FBgn0001148 FBgn0004511 FBgn0001983 FBgn0001150 FBgn0005561
38	Adult	GO:0000902	cell morphogenesis	11	389	0.0150111	FBgn0003254 FBgn0028999 FBgn0014179 FBgn0003448 FBgn0000591 FBgn0039704 FBgn0004511 FBgn0001983 FBgn0001150 FBgn0038358 FBgn0005561
39	Adult	GO:0035264	multicellular organism growth	2	24	0.0479412	FBgn0003089 FBgn0001150
40	Adult	GO:0051252	regulation of RNA metabolic process	14	608	0.0163954	FBgn0000166 FBgn0003254 FBgn0028999 FBgn0037937 FBgn0014179 FBgn0004567 FBgn0035158 FBgn0003448 FBgn0000137 FBgn0000591 FBgn0001148 FBgn0001983 FBgn0001150 FBgn0005561
41	Adult	GO:0007365	periodic partitioning	3	31	0.0149924	FBgn0000166 FBgn0004567 FBgn0001148
42	Adult	GO:0016358	dendrite development	6	121	0.0116891	FBgn0028999 FBgn0014179 FBgn0003448 FBgn0000591 FBgn0001983 FBgn0005561
