# Supplementary material for: A Shared Role for RBF1 and dCAP-D3 in the Regulation of Transcription with Consequences for Innate Immunity
Source: PLoS Genet. 2012 Apr 5;8(4):e1002618. doi: 10.1371/journal.pgen.1002618 (PMC3320600; doi:10.1371/journal.pgen.1002618)
Supplement: Table S5 — dCAP-D3/RBF1 do not regulate the majority of genes previously reported to be involved in coagulation and melanization. Microarray data from dCAP-D3 mutant adult flies vs. wild type flies (Table S1) was analyzed for changes to transcript levels of 18 genes previously reported to be involved in coagulation and melanization (Column A). Only one gene was shown to be misregulated in the mutant flies (Columns B and C). (XLS) [file pgen.1002618.s014.xls]

## Sheet: Sheet1
Gene Name	Sig Δ in dCAP-D3 adults?	Sig Δ in RBF1 adults?			Key:
Dhpr	no	no			Column A=name of gene involved in melanization/coagulation
Punch	no	no			Column B= indicates whether there was a signifcant log fold change in transcript levels according to microarray data for dCAP-D3 mutant adults
pale	no	no			Column C= indicates whether there was a signifcant log fold change in transcript levels according to microarray data for RBF1 mutant adults
ddc	no	no
cg5779	no	no
cg8193	yes-upregulated	yes-upregulated
cg2952	no	no
cg3066	no	no
cg1102	no	no
PGRP-LE	no	no
PGRP-SA	no	no
PGRP-LC	no	no
dawdle	no	no
p38a	no	no
p38b	no	no
spn27A	no	no
spn28D	no	no
necrotic	no	no
